# Supplementary material for: Tracing of Two Pseudomonas Strains in the Root and Rhizoplane of Maize, as Related to Their Plant Growth-Promoting Effect in Contrasting Soils
Source: Front Microbiol. 2017 Jan 10;7:2150. doi: 10.3389/fmicb.2016.02150 (PMC5222796; doi:10.3389/fmicb.2016.02150)
Supplement: Supplementary file 2 [file DataSheet2.xlsx]

## Sheet: MIQE
Checklist of the MIQE guidelines after Bustin et al. (2009).
ITEM TO CHECK	IMPORTANCE	INCLUDED IN MANUSCRIPT?	COMMENTS
EXPERIMENTAL DESIGN
Definition of experimental and control groups	E	y
Number within each group	E	y
Assay carried out by core lab or investigator's lab?	D	n
Acknowledgement of authors' contributions	D	n
SAMPLE
Description	E	y
Volume/mass of sample processed	D	y
Microdissection or macrodissection	E	n	n/a
Processing procedure	E	y
If frozen - how and how quickly?	E	y	root samples and rhizoplane samples were frozen immediately
If fixed - with what, how quickly?	E	n	n/a
Sample storage conditions and duration (especially for FFPE samples)	E	n	root and rhizoplane samples at -20°C, glycerol stocks of rhizoplane isolates at -80°C
NUCLEIC ACID EXTRACTION
Procedure and/or instrumentation	E	y
Name of kit and details of any modifications	E	y
Source of additional reagents used	D	y
Details of DNase or RNAse treatment	E	n	n/a
Contamination assessment (DNA or RNA)	E	n	n/a
Nucleic acid quantification	E	y
Instrument and method	E	n	NanoDrop 2000 spectrometer (Thermo Scientific)
Purity (A260/A280)	D	n
Yield	D	y
RNA integrity method/instrument	E	n	n/a
RIN/RQI or Cq of 3' and 5' transcripts	E	n	n/a
Electrophoresis traces	D	n	n/a
Inhibition testing (Cq dilutions, spike or other)	E	n	use of an internal standard and dilution series
REVERSE TRANSCRIPTION
Complete reaction conditions	E	n	n/a
Amount of RNA and reaction volume	E	n	n/a
Priming oligonucleotide (if using GSP) and concentration	E	n	n/a
Reverse transcriptase and concentration	E	n	n/a
Temperature and time	E	n	n/a
Manufacturer of reagents and catalogue numbers	D	n	n/a
Cqs with and without RT	D	n	n/a
Storage conditions of cDNA	D	n	n/a
qPCR TARGET INFORMATION
Gene symbol	E	y	more detail: SCAR fragment PF153_2 (Gobbin et al. 2007)
Sequence accession number	E	y
Location of amplicon	D	n
Amplicon length	E	y
In silico specificity screen (BLAST, etc)	E	y
Pseudogenes, retropseudogenes or other homologs?	D	n
Sequence alignment	D	n
Secondary structure analysis of amplicon	D	n
Location of each primer by exon or intron (if applicable)	E	n	n/a
What splice variants are targeted?	E	n	n/a
qPCR OLIGONUCLEOTIDES
Primer sequences	E	y	see table 3 and supplementary 2 and 3
RTPrimerDB Identification Number	D	n
Probe sequences	D	y	see table 3
Location and identity of any modifications	E	y
Manufacturer of oligonucleotides	D	y	Microsynth AG (Switzerland)
Purification method	D	y	primers desalted, probes HPLC
qPCR PROTOCOL
Complete reaction conditions	E	y
Reaction volume and amount of cDNA/DNA	E	y
Primer, (probe), Mg++ and dNTP concentrations	E	y
Polymerase identity and concentration	E	y
Buffer/kit identity and manufacturer	E	y
Exact chemical constitution of the buffer	D	n
Additives (SYBR Green I, DMSO, etc.)	E	n	none
Manufacturer of plates/tubes and catalog number	D	n	Rotor-Disc 100 (Art. No. 981311) wit Rotor-Disc Heat Sealing Film (Art. No. 981601), Qiagility
Complete thermocycling parameters	E	y
Reaction setup (manual/robotic)	D	n	robotic for routine assays with Qiagility (Qiagen)
Manufacturer of qPCR instrument	E	y
qPCR VALIDATION
Evidence of optimisation (from gradients)	D	n
Specificity (gel, sequence, melt, or digest)	E	y
For SYBR Green I, Cq of the NTC	E	n	n/a
Standard curves with slope and y-intercept	E	y
PCR efficiency calculated from slope	E	y
Confidence interval for PCR efficiency or standard error	D	n
r2 of standard curve	E	y
Linear dynamic range	E	y
Cq variation at lower limit	E	n	Standard error at LOD: Detection tool for P. fluorescens Pf153: 0.33; Detection tool for Pseudomonas sp. DSMZ 13134: 1.02
Confidence intervals throughout range	D	n
Evidence for limit of detection	E	y
If multiplex, efficiency and LOD of each assay.	E	n	n/a
DATA ANALYSIS
qPCR analysis program (source, version)	E	n	Rotor-Gene Q Series Software Version 2.2.2 (Qiagen)
Cq method determination	E	n	automatical threshold calculation for optimal efficiency
Outlier identification and disposition	E	n	in case of absent amplification of internal standard
Results of NTCs	E	n	no amplification at Cq > 40
Justification of number and choice of reference genes	E	n	n/a
Description of normalisation method	E	n	n/a
Number and concordance of biological replicates	D	y
Number and stage (RT or qPCR) of technical replicates	E	n	2 replicates for samples, 3 replicates for standard curve dilution series
Repeatability (intra-assay variation)	E	n	Coefficient of variance (CV) between analytical replicates: Detection tool for P. fluorescens Pf153: root: 0.017, rhizoplane: 0.1; Detection tool for Pseudomonas sp. DSMZ 13134: root: 0.1, rhizoplane: 0.1
Reproducibility (inter-assay variation, %CV)	D	n
Power analysis	D	n
Statistical methods for result significance	E	y
Software (source, version)	E	y
Cq or raw data submission using RDML	D	n
Checklist from: http://www.rdml.org/guidelines.php showing (E) essential and (D) desirable information to be included in research reports using qPCR. Any essential items not included (n) were not applicable (n/a) to the study.
References
Bustin, S.A., Benes, V., Garson, J.A., Hellemans, J., Huggett, J., Kubista, M., Mueller, R., Nolan, T., Pfaffl, M.W., Shipley, G.L., Vandesompele, J., Wittwer, C.T. (2009) The MIQE guidelines: minimum information for publication of quantitative real-time PCR experiments. Clinical Chemistry 55 (4):611-622. doi:10.1373/clinchem.2008.112797
Gobbin, D., Rezzonico, F., Gessler, C. (2007) Quantification of the biocontrol agent Pseudomonas fluorescens Pf153 in soil using a quantitative competitive PCR assay unaffected by variability in cell lysis- and DNA-extraction efficiency. Soil Biol Biochem 39: 1609-1619. doi:10.1016/j.soilbio.2007.01.015
